# Supplementary material for: Content Variations in Oleocanthalic Acid and Other Phenolic Compounds in Extra-Virgin Olive Oil during Storage
Source: Foods. 2022 May 6;11(9):1354. doi: 10.3390/foods11091354 (PMC9105779; doi:10.3390/foods11091354)
Supplement: Supplementary file 1 [file foods-11-01354-s001.zip]

Archive with 12 entries (12 files):
- Figure S1.pdf
- Figure S10 (a).pdf
- Figure S10 (b).pdf
- Figure S10 (c).pdf
- Figure S2.pdf
- Figure S3.pdf
- Figure S4.pdf
- Figure S5.pdf
- Figure S6.pdf
- Figure S7.pdf
- Figure S8.pdf
- Figure S9.pdf
